# Supplementary material for: Hispanic Thrifty Food Plan (H-TFP): Healthy, Affordable, and Culturally Relevant
Source: Nutrients. 2024 Sep 1;16(17):2915. doi: 10.3390/nu16172915 (PMC11397355; doi:10.3390/nu16172915)
Supplement: Supplementary file 1 [file nutrients-16-02915-s001.zip]

Archive with 3 entries (3 files):
- TABLE_S1_Nutrients_Submitted.pdf
- TABLE_S2_Nutrients_Submitted.pdf
- TABLE_S3_Nutrients_Submitted.pdf
